# Supplementary material for: Post-Transplant HCC Recurrence and Survival: Impact of Bridging Therapy and Tumor Biology in 185 Consecutive Liver Transplants
Source: J Clin Med. 2026 Jun 9;15(12):4464. doi: 10.3390/jcm15124464 (PMC13300792; doi:10.3390/jcm15124464)
Supplement: Supplementary file 1 [file jcm-15-04464-s001.zip]

Archive with 1 entries (1 files):
- jcm-4323164-supplementary.pdf
